# Supplementary material for: Lnk deficiency enhances translesion synthesis to alleviate replication stress and promote hematopoietic stem cell fitness
Source: J Clin Invest. 2025 Oct 30;136(1):e191713. doi: 10.1172/JCI191713 (PMC12721908; doi:10.1172/JCI191713)
Supplement: Supporting data values [file jci-136-191713-s240.xls]

## Sheet: Figure 1A
Figure 1A	LSK					SLAM-LSK
	WT	Fancd2-/-	Lnk-/-	Fancd2-/- Lnk-/-		WT	Fancd2-/-	Lnk-/-	Fancd2-/- Lnk-/-
	1	2.889	0.54	0.903		1	1.861	0.083	0.861
	1	1.528	0.457	0.637		1	1.283	0.532	0.666
	1	1.379	0.689	0.43		1	1.354	0.161	0.705
	1	1.478	0.065	0.116		1	1.081	0.05	0.062
	1	1.367		0.108		1	2.641		0.061
	1	2.405				1

## Sheet: Figure 1B
Figure 1B	gH2AX % in HSCs					gH2AX MFI in the S-phase of HSCs
	WT	Fancd2-/-	Lnk-/-	Fancd2-/- Lnk-/-		WT	Fancd2-/-	Lnk-/-	Fancd2-/- Lnk-/-
	3.38	7.93	1.6	1.72		1	1.48	0.71	0.76
	2.02	5.48	0.83	0.86		1	1.83	0.71	0.74
	3.93	4.88	1.23	0.48		1	1.4	1.06	0.6
	3.19	2.98	0.86			1	0.92	0.81
	2.2					1
	2.65					1
	1.41					1

## Sheet: Figure 1C
Figure 1C	WT	Fancd2-/-	Lnk-/-	Fancd2-/-Lnk-/-	WT 2Gy, 2h
	4.13173	7.16	3.2165	8.7458	11.6343
	5.0046	8.31	9.6736	2.3637	11.2673
	2.23606	8.21	3.7779	4.6505	31.1508
	1.53431	4.11	7.9796	2.557	10.6876
	2.50594	5.98	0.3774	3.6946	42.699
	11.4103	21.93	1.7963	0.8464	61.8634
	4.01403	15.81	0.9198	2.5386	45.438
	7.38952	16.18	1.7881	5.2153	9.08113
	16.6627	13.09	1.7782	3.1372	54.2684
	9.18767	10.91	0.3	1.063	27.8407
	6.27077	6.85	1.745	2.2217	30.8901
	9.14946	6.66	0.455	0.9621	39.2607
	2.33812	20.01	0.5494	2.0618
	2.39124	18.59	0.8201	0.9393
	3.99594	26.42	0.4958	3.4326
	5.29354	25.39	0.4975	5.6935
	9.73166	9.14	1.657	5.7939
	4.61728	16.75	2.0497	3.0448
	3.28667	11.63	2.4527	1.3463
	2.22849	19.73	1.5496	4.1238
	2.35031	9.05	2.1542	6.1712
	1.55544	19.3	1.6161	1.9862
	2.20559	6.39	3.6197	1.8212
	5.17926	16.36	3.062	1.4794
	4.70116	8.4	2.3962	7.2997
	1.45823	7.26	0.4608	2.6532
	7.11275	18.98	2.915	2.1849
	2.2325	6.59	2.7179	1.7355
	7.0126	4.5	1.0508	3.4271
	5.38347	5.66	4.0719	3.2051
	5.01971	6.48	0.8186	1.0978
	8.07862	8.07	5.4038	1.0081
	6.44493	10.62	5.2301	1.5898
	4.22347	13.24	5.8745	1.8113
	2.60103	10.86	6.5692	3.3665
	1.13108	38.02	6.1253	2.7303
	5.90645	13.49	1.7147	4.7389
	4.11662	20.45	2.4161	5.3004
	2.53805	27.39	1.7499	5.5082
	1.35209	11.66	4.1544	6.7574
	3.19954	12.19	3.8145	2.2721
	11.2188	8.02	6.062	3.5116
	13.5445	8.05	3.458	4.0529
	4.09834	19.42	2.98	3.3471
	22.5838	14.18	8.1099	1.7293
	6.40153	5.07	3.6257	1.0223
	7.60836	14.19	4.7879	1.7178
	6.20056	16.28	4.137	1.9848
	6.8691	22.57	4.3191	1.2663
	4.32345	28.17	4.2203	1.1954
	4.35125	9.9	2.2215	1.3216
	3.3429	23.76	2.4331	1.8665
	3.05959	8.12	2.2204	0.9724
	12.6664	6.97	3.8077	0.7436
	6.82214	6.02	4.9711	2.7214
	6.61541	46.32	4.8075	3.3797
	10.2594	7.86	2.1682
	4.29691	5.88	3.06
	2.8493	3.44	4.2863
	2.61219	28.92	6.3637
	6.11998	8.92
	4.13474	4.91
	3.83824	10.73
	5.01422	18.44
	3.10835	11.79
	4.5164	20.73
	2.7401	21.79
	10.3307	11.44
	4.34322	21.27
	6.07025	22.16
	11.5903	28.51
	5.20085	8.24
	7.17771	4.84
	8.47129	7.98
	11.1044
	9.17106
	4.54048
	4.80992
	5.227
	4.20363
	8.6949
	4.1046
	5.90752
	16.3594
	7.97546
	10.0604
	4.87191

## Sheet: Figure 1D
Figure 1D	d3 WT	d3 Fancd2-/-	d3 Lnk-/-	d3 Fancd2-/-, Lnk-/-	d5 WT	d5 Fancd2-/-	d5 Lnk-/-	d5 Fancd2-/-, Lnk-/-	d7 WT	d7 Fancd2-/-	d7 Lnk-/-	d7 Fancd2-/-, Lnk-/-	d10 WT	d10 Fancd2-/-	d10 Lnk-/-	d10 Fancd2-/-, Lnk-/-	WT NIR	WT 2Gy, 2h
	1.09	1.46	0.89	1.14	1.04	1.89	1.06	1.2	1.14	1.52	0.73	0.78	1.04	1.23	0.89	1.01	0.93	2.36
	0.92	1.39	0.89	1.07	0.93	1.8	1.13	1.2	0.91	1.2	0.73	0.78	0.98	1.26	0.81	0.93
	0.99	1.25	0.8	1.12	1.03	1.61	1.01	1.27	0.95	1.32	0.66	0.84	0.98	1.23	0.75	0.92

## Sheet: Figure 1F
Figure 1F				Donor LSK						Donor MPPs									Donor SLAM-LSK
	d6 WT	d6 Fancd2-/-	d6 Lnk-/-	d6 Fancd2-/- Lnk-/-	d10 WT	d10 Fancd2-/-	d10 Lnk-/-	d10 Fancd2-/- Lnk-/-		d6 WT	d6 Fancd2-/-	d6 Lnk-/-	d6 Fancd2-/- Lnk-/-	d10 WT	d10 Fancd2-/-	d10 Lnk-/-	d10 Fancd2-/- Lnk-/-		d6 WT	d6 Fancd2-/-	d6 Lnk-/-	d6 Fancd2-/- Lnk-/-	d10 WT	d10 Fancd2-/-	d10 Lnk-/-	d10 Fancd2-/- Lnk-/-
	1	4.11	0.41	2.34	1	1.93	0.43	1.18		1	4.01	0.47	2.18	1	1.97	0.46	1.2		1	5.82	0.38	1.87	1	1.65	0.42	1.22
	1	5.29	0.42	2.42	1	2.19	0.48	1.49		1	5.34	0.47	2.31	1	2.25	0.49	1.54		1	5.58	0.36	1.82	1	1.55	0.49	1.36
	1	4.7	0.4	2.4	1	2.21	0.45	1.46		1	5.06	0.46	2.2	1	2.24	0.47	1.32		1	6.13	0.38	1.85	1	1.73	0.45	1.3

## Sheet: Figure 1G
Figure 1G	WT	Lnk-/-	Fancd2-/-	Fancd2-/- Lnk-/-
	1	0.43	1.48	0.902
	1	1.06	1.5	0.939
	1	0.93	1.05	0.671
	1	0.94	1.03	1.057
	1	0.86		0.857
	1			0.686
	1
	1
	1

## Sheet: Figure 2A
							WBC	NE#	LY#	HCT	PLT
Tag no.	Re-Genotype	DOB	Bleed date	Age on that day	Age in months	Gender	K/uL	K/uL	K/uL	%	K/uL
5989	WT	2017-02-04	2018-01-23	353	11.7	M	7.8	2.12	5.55	40.4	746
5458	WT	2016-12-13	2018-01-24	407	13.5	F	7.8	2.86	4.68	46.1	508
5456	WT	2016-12-13	2018-01-24	407	13.5	F	8.52	1.75	6.48	49	598
#4 (1770561) (5443)	WT	2016-12-05	2018-01-24	415	13.8	M	14.12	4.95	8.96	50.1	791
5361	WT	2016-11-24	2018-01-24	426	14.2	M	15.58	4.91	10.35	47.2	789
8428	WT	2016-11-24	2018-01-24	426	14.2	M	13.58	3.4	10.07	44	520
5270	WT	2016-11-01	2018-01-22	447	14.9	F	5.68	3.11	2.31	39.1	733
#4 (1853909) (1878)	WT	2016-10-04	2018-01-22	475	15.8	F	5.24	2.74	2.3	44	855
1546	WT	2016-09-06	2018-01-22	503	16.7	F	5.74	2.39	3.17	44.6	466
1375	WT	2016-08-22	2018-01-22	518	17.2	F	7.88	3.57	3.97	48.1	929
#3 (1853909) (1099)	WT	2016-07-17	2018-01-22	554	18.4	F	3.66	1.49	2.05	45.6	600
6989	Lnk	2017-01-23	2018-01-23	365	12	F	77.26	23.42	47.05	43.8	1345
5935	Lnk	2017-01-23	2018-01-24	366	12	M	41.18	9.2	30.48	42.1	1479
5472	Lnk	2016-12-13	2018-01-23	406	13.5	M	79.14	22.21	52.97	40.1	2088
5470	Lnk	2016-12-13	2018-01-23	406	13.5	M	59.54	13.32	43.33	40.6	2921
1990	Lnk	2016-10-01	2018-01-23	479	15.9	F	40.8	18.11	19.32	31.3	568
6805	Lnk	2016-07-26	2018-01-22	545	18.1	F	18.52	5.49	11.45	27	1154
5073	Lnk	2016-07-27	2018-01-23	545	18.1	M	86.18	15.93	66.79	42.8	2659
1973	Lnk	2016-07-17	2018-01-23	555	18.5	F	51.48	18.38	29.78	41.4	1702
7911	Lnk	7.27.16	2017-10-02	432	14.4	M	64.74	16.79	42.76	38.9	3762
5988	FD2	2017-02-04	2018-01-23	353	11.7	M	11.9	3.16	8.54	44.2	629
5728	FD2	2016-12-26	2018-01-24	394	13.1	M	2.86	1.12	1.66	45.5	471
8171	FD2	2016-12-26	2018-01-24	394	13.1	M	27.62	7.31	18.98	43.1	825
5465	FD2	2016-12-13	2018-01-22	405	13.5	M	5.24	1.8	3.29	48.7	806
5459	FD2	2016-12-13	2018-01-24	407	13.5	F	4.06	1.46	2.48	45.8	434
#2 (1770561) (5360)	FD2	2016-11-24	2018-01-24	426	14.2	M	6.56	2.7	3.68	45.7	616
1316	FD2	2016-08-22	2018-01-22	518	17.2	F	1.9	1.19	0.64	45.9	532
1306	FD2	2016-07-24	2018-01-22	547	18.2	M	4.48	1.62	2.71	42.1	579
#2 (1800414) F (1098)	FD2	2016-07-17	2018-01-23	555	18.5	F	4.7	4.09	0.47	41.2	628
#4 (1800414) F (1100)	FD2	2016-07-17	2018-01-23	555	18.5	F	5.72	4.21	1.37	41.4	981
876	FD2	2016-07-05	2018-01-23	567	18.9	M	11.62	4.59	6.45	42.8	1064
1872	FD2	7.24.16	2017-10-02	435	14.5	M	7.68	3.36	3.76	38.2	765
5832	DKO	2017-01-23	2018-01-23	365	12		27	6.51	19.48	44.3	1740
5939	DKO	2017-01-23	2018-01-23	365	12	F	31.3	6.58	23.07	45.7	2130
5938	DKO	2017-01-23	2018-01-23	365	12	F	24.74	5.52	18.08	47.9	1794
5830	DKO	2017-01-23	2018-01-24	366	12	M	31.7	8.6	21.72	38.1	2789
5733	DKO	2017-01-02	2018-01-22	385	12.8	M	44.66	30.34	12.5	31.9	2566
5734	DKO	2017-01-02	2018-01-22	385	12.8	M	7.66	3.3	3.86	43.5	2779
5740	DKO	2017-01-02	2018-01-24	387	12.9	F	8.6	2.52	5.81	49.2	607
5738	DKO	2017-01-02	2018-01-24	387	12.9	F	34.36	9.06	23.23	47.1	1981
5357	DKO	2016-11-15	2018-01-22	433	14.4	F	18.34	5.08	11.6	43.6	2447
8117	DKO	2016-11-07	2018-01-23	442	14.7	F	25.54	10.12	13.38	40.4	1033
5565	DKO	2016-06-28	2018-01-23	574	18.7	M	48.18	15.22	29.63	40.2	3546
7115	DKO	4.24.16	2017-10-02	526	17.5	F	33.66	17.33	11.35	39.5	1662

## Sheet: Figure 2B
	Days elapsed	WT	Lnk-/-	Fancd2 -/-	Fancd2-/-,Lnk-/-
	489	1
	605	1
	651	1
	659	1
	666	1
	669	1
	679	1
	697	1
	701	1
	717	1
	747	1
	751	1
	805	1
	843	1
	948	1
	960	1
	377		1
	472		1
	508		1
	547		1
	603		1
	610		1
	615		1
	659		1
	675		1
	697		1
	723		1
	398			1
	590			1
	634			1
	646			1
	655			1
	672			1
	690			1
	703			1
	717			1
	798			1
	888			1
	912			1
	370				1
	447				1
	454				1
	472				1
	522				1
	533				1
	539				1
	583				1
	610				1
	623				1
	642				1
	704				1
	710				1
	718				1
	875				1

## Sheet: Figure 2C
	Days	WT	Lnk KO	FancD2 KO	FancD2/Lnk DKO
	503	0	0		0
	503	0	0		0
	503	0	0
	503	0	0
	503		0
	503		0
	503		0
	503		0
	170			1
	223
	226			1
	245	1
	274				1
	284			1
	286			1	1
	293			1
	295	1
	326			1
	337	1			1
	353				1
	366				1
	407			1
	408			1
	441				1

## Sheet: Figure 3B
	LSK									SLAM-LSK									MPPs
	WT PBS	Fancd2-/- PBS	Lnk-/- PBS	Fancd2-/- Lnk-/- PBS	WT pIpC	Fancd2-/- pIpC	Lnk-/- pIpC	Fancd2-/- Lnk-/- pIpC		WT PBS	Fancd2-/- PBS	Lnk-/- PBS	Fancd2-/- Lnk-/- PBS	WT pIpC	Fancd2-/- pIpC	Lnk-/- pIpC	Fancd2-/- Lnk-/- pIpC		WT PBS	Fancd2-/- PBS	Lnk-/- PBS	Fancd2-/- Lnk-/- PBS	WT pIpC	Fancd2-/- pIpC	Lnk-/- pIpC	Fancd2-/- Lnk-/- pIpC
	1.31248	1.25	1.1402	1.06	1.69787	1.67	0.793119	1.59		1.26884	1.18	1.13858	1.06	1.30392	1.7	0.77053	1.8		1.27793	1.17	1.15754	1.03	1.7076	1.66	0.844632	1.52
	0.877861	1.01	0.496778	0.77	1.61262	1.71	0.940529	1.38		0.962188	0.97	0.639293	0.78	1.24188	1.63	1.09343	1.41		0.931484	0.97	0.482268	0.73	1.67527	1.63	0.964294	1.33
	0.945096	1.15	0.564774	0.62	1.17547	1.62	0.798447	0.92		0.936525	1.07	0.648389	0.63	1.30652	1.54	0.847843	0.9		0.934379	1.08	0.643908	0.59	1.16936	1.56	0.897226	0.91
	0.907292	1.51	0.4676	0.91	1.26199	1.53	0.714721	1.14		0.889098	1.5	0.545413	0.92	1.02066	1.48	0.707186	1.11		0.917732	1.41	0.545718	0.94	1.28251	1.55	0.851628	1.15
	0.957274	1.18	0.748465		1.25159	2.07	0.832192	1.2		0.943347	1.21	0.816333		1.84	2.11	0.842321	1.17		0.93848	1.3	0.805308		1.25645	2.03	0.976116	1.23
	1.07	1.06	0.78		1.05851	1.2	0.926828	1.16		1.03	1.06	0.81		1.5	1.17	1.00214	1.14		1.03	1.04	0.84		1.09554	1.22	1.10036	1.16
	0.84		0.57		1.77	1.73	1.46	0.89		0.82		0.61		1.17	1.72	1.43	0.85		0.9		0.63		1.73	1.7	1.47	0.91
	0.95				1.5		0.79	0.96		0.98				1.39		0.8	0.92		0.89				1.54		0.78	0.98
	1.3				1.28			0.92		1.25				1.33			0.89		1.23				1.26			0.92
	0.96				1.47					0.99				1.09					1.08				1.44
	0.89				1.43					0.94									0.88				1.57
					1.14																		1.23

[truncated: 24 more sheets: Figure 3C, Figure 3E, Figure 3F, Figure 4A, Figure 4C, Figure 4F, Figure 4G, Figure 4H, Figure 5D, Figure 5F, Figure 6B, Figure 6C, Figure 6E, Figure 6F, Figure 6G, Figure 7A, Figure 7C, Figure 8B, Figure 8E, Figure 8F …]
